# Supplementary material for: NMR resonance assignment of a fibroblast growth factor 8 splicing isoform b
Source: Biomol NMR Assign. 2023 Apr 29;17(1):135–42. doi: 10.1007/s12104-023-10132-8 (PMC10232571; doi:10.1007/s12104-023-10132-8)
Supplement: Supplementary file 1 — Supplementary Material 1 [file 12104_2023_10132_MOESM1_ESM.xlsx]

## Sheet: FGF8b-dyanmics
	Residue	HetNOE	error	T1	error	T2	error		T1sd	T2sd		Tensor2	#	R1	R1-err	R2	R2-err	HetNOE	2x err		T1/T2	err		#	model	S2	S2 err	Te (ns)	Te err	Kex	Kex err	S2f	S2f err
19	G1
20	A2
21	M3	-2.65551	0.10905	1226	39	513.5	18.12		19.5	9.06		1	3	0.815661	0.0259468	1.94742	0.0687191	-2.65551	0.10905		2.38754	0.11343		3	2	0.0635	0.00297069	0.17228	0.00622304
22	G4	-2.49181	0.10519	1103	36.6	484.1	24.6		18.3	12.3		1	4	0.906618	0.0300836	2.06569	0.10497	-2.49181	0.10519		2.27845	0.13828		4	2	0.07165	0.00498523	0.20577	0.00841786
23	Q5	-1.82102	0.05536	923.7	27	437.9	18.94		13.5	9.47		1	5	1.0826	0.0316448	2.28363	0.0987711	-1.82102	0.05536		2.10939	0.110116		5	5	0.0778	0.00597516	0.395015	0.00871357			0.8593	0.0175719
24	V6	-1.47246	0.05169	835.4	19.66	375.1	9.48		9.83	4.74		1	6	1.19703	0.0281705	2.66596	0.0673774	-1.47246	0.05169		2.22714	0.0769111		6	5	0.0957	0.00431567	0.46346	0.00854327			0.8879	0.0148173
25	T7	-0.80222	0.08561	788.4	22.2	358.6	14.14		11.1	7.07		1	7	1.26839	0.0357157	2.78862	0.109959	-0.80222	0.08561		2.19855	0.106527		7	5	0.09995	0.00689656	0.654445	0.0209816			0.8124	0.0189154
26	V8	-0.46404	0.05705	751.3	14.66	344.4	9.1		7.33	4.55		1	8	1.33103	0.0259721	2.9036	0.0767212	-0.46404	0.05705		2.18148	0.0716545		8	5	0.10255	0.00487904	0.79083	0.0194005			0.7828	0.0129047
27	Q9	-0.38265	0.06839	726.8	21.4	317.5	6.52		10.7	3.26		1	9	1.37589	0.040512	3.14961	0.0646785	-0.38265	0.06839		2.28913	0.0821752		9	5	0.12115	0.00576303	0.820385	0.0234136			0.79865	0.016937
28	S10	-0.38571	0.09204	780.1	35	329.5	14.06		17.5	7.03		1	10	1.28189	0.0575132	3.0349	0.129501	-0.38571	0.09204		2.36753	0.146591		10	5	0.12565	0.00997246	0.81778	0.0348806			0.7478	0.0252832
29	S11	-0.30332	0.07019	800.6	32.8	304.4	10.54		16.4	5.27		1	11	1.24906	0.0511732	3.28515	0.11375	-0.30332	0.07019		2.63009	0.141082		11	5	0.1487	0.00948472	0.85336	0.0288198			0.723	0.0210723
30	P12
31	N13	-0.23419	0.06871	725.4	21.6	269.7	8.66		10.8	4.33		1	13	1.37855	0.0410486	3.70782	0.119057	-0.23419	0.06871		2.68966	0.117784		13	5	0.1554	0.00763708	0.891545	0.0303406			0.7854	0.0182483
32	F14
33	T15	-0.20015	0.02721	687.1	26.6	208.9	4.2		13.3	2.1		1	15	1.45539	0.0563432	4.78698	0.0962437	-0.20015	0.02721		3.28913	0.143481		15	5	0.22055	0.00908969	0.87632	0.0132187			0.85585	0.0188223
34	Q16	-0.18922	0.06317	697	25.2	192.9	3.9		12.6	1.95		1	16	1.43472	0.0518722	5.18403	0.104809	-0.18922	0.06317		3.61327	0.149676		16	5	0.2522	0.00959231	0.864365	0.0291928			0.8599	0.0208986
35	H17	0.06126	0.04092	733.1	28.8	182.3	3.96		14.4	1.98		1	17	1.36407	0.0535878	5.48546	0.119158	0.06126	0.04092		4.02139	0.180524		17	5	0.3001	0.0115985	1.0345	0.0272456			0.77885	0.0174319
36	V18	0.15932	0.02687	678.4	13.86	191.5	3.68		6.93	1.84		1	18	1.47406	0.0301156	5.22193	0.100348	0.15932	0.02687		3.54256	0.0993613		18	5	0.2627	0.0068244	1.1649	0.02302			0.7866	0.0100056
37	R19	0.08724	0.02189	654.4	12.14	182	2.52		6.07	1.26		1	19	1.52812	0.0283486	5.49451	0.0760778	0.08724	0.02189		3.5956	0.083234		19	5	0.26685	0.00551589	1.08095	0.0162407			0.8407	0.0097233
38	E20	0.22276	0.01902	663.1	15.04	181.9	2.56		7.52	1.28		1	20	1.50807	0.034205	5.49753	0.0773704	0.22276	0.01902		3.64541	0.0973066		20	5	0.28265	0.00657761	1.2317	0.0186255			0.794	0.00993491
39	Q21	0.11079	0.01858	685.4	17.88	178.9	2.74		8.94	1.37		1	21	1.459	0.0380609	5.58971	0.0856111	0.11079	0.01858		3.83119	0.115896		21	5	0.28855	0.00756637	1.0927	0.0135989			0.8093	0.0118445
40	S22	0.03945	0.02632	702.7	23.2	189.4	3.6		11.6	1.8		1	22	1.42308	0.0469838	5.27983	0.100356	0.03945	0.02632		3.71014	0.141341		22	5	0.26605	0.00873341	1.03765	0.0177852			0.79945	0.0149201
41	L23	0.18547	0.01986	694.2	28	178.2	2.18		14	1.09		1	23	1.44051	0.0581017	5.61167	0.0686501	0.18547	0.01986		3.89562	0.164195		23	5	0.30775	0.0109602	1.1622	0.0181637			0.78515	0.0168293
42	V24
43	T25	0.15799	0.02	676.9	20.2	159.1	4.52		10.1	2.26		1	25	1.47732	0.0440862	6.28536	0.178566	0.15799	0.02		4.25456	0.175299		25	5	0.32105	0.0111723	1.127	0.0175993			0.82815	0.0139365
44	D26	0.17512	0.01617	674.8	15.5	166.6	3.34		7.75	1.67		1	26	1.48192	0.0340394	6.0024	0.120336	0.17512	0.01617		4.05042	0.12349		26	5	0.3102	0.00746073	1.15275	0.014475			0.8161	0.00989975
45	Q27	0.21299	0.02075	697	25	138.7	1.912		12.5	0.956		1	27	1.43472	0.0514606	7.20981	0.0993882	0.21299	0.02075		5.02523	0.193099		27	5	0.37185	0.0105713	1.1655	0.0203597			0.827	0.0150261
46	L28	0.34688	0.02223	689.1	13.06	125.4	1.36		6.53	0.68		1	28	1.45117	0.0275029	7.97448	0.0864856	0.34688	0.02223		5.49522	0.119993		28	5	0.4308	0.00658217	1.3213	0.0296287			0.82765	0.00895335
47	S29	0.37728	0.02239	718.1	10.22	124.1	1.226		5.11	0.613		1	29	1.39256	0.019819	8.05802	0.0796062	0.37728	0.02239		5.78646	0.100249		29	5	0.46935	0.00558614	1.3335	0.0296286			0.80715	0.00686039
48	R30	0.40795	0.02521	771.2	6.34	98.52	2.26		3.17	1.13		1	30	1.29668	0.01066	10.1502	0.232841	0.40795	0.02521		7.82785	0.19075		30	5	0.6172	0.00866213	1.18785	0.0346091			0.8539	0.00802574
49	R31
50	L32	0.62844	0.04798	822.5	10.88	73.68	4.94		5.44	2.47		1	32	1.21581	0.0160826	13.5722	0.909971	0.62844	0.04798		11.1631	0.762879		32	5	0.7812	0.0219591	1.53555	0.210569			0.8946	0.0262371
51	I33	0.45371	0.02487	865.2	18.32	80.87	5.48		9.16	2.74		1	33	1.1558	0.0244733	12.3655	0.837926	0.45371	0.02487		10.6987	0.759543		33	5	0.7305	0.0215321	1.07545	0.0648534			0.869	0.0231591
52	R34	0.77439	0.06085	974.8	37.4	63.67	3.68		18.7	1.84		1	34	1.02585	0.0393587	15.706	0.907775	0.77439	0.06085		15.3102	1.06212		34	5	0.9242	0.0303831	2.0888	3.1262			0.8828	0.0271187
53	T35	0.75425	0.04951	1063	22	60.34	0.706		11	0.353		1	35	0.940734	0.0194696	16.5728	0.193907	0.75425	0.04951		17.6168	0.418832		35	1	0.8972	0.00661154
54	Y36	0.90083	0.06811	1025	21.4	54.22	1.684		10.7	0.842		1	36	0.97561	0.0203688	18.4434	0.572826	0.90083	0.06811		18.9045	0.707475		36	1	0.94155	0.0112077
55	Q37	0.88265	0.07168	1048	13.92	61.41	1.202		6.96	0.601		1	37	0.954198	0.0126741	16.284	0.318732	0.88265	0.07168		17.0656	0.40368		37	1	0.88625	0.00693109
56	L38	0.94613	0.09244	1081	42.6	64.77	2.8		21.3	1.4		1	38	0.925069	0.0364551	15.4392	0.667437	0.94613	0.09244		16.6898	0.976292		38	1	0.8513	0.0176789
57	Y39	0.92452	0.0647	1087	58.4	65.74	5.62		29.2	2.81		1	39	0.919963	0.0494258	15.2114	1.3004	0.92452	0.0647		16.5348	1.6695		39	1	0.83325	0.0266939
58	S40
59	R41	0.8603	0.07325	996.1	22.6	58.81	2.28		11.3	1.14		1	41	1.00392	0.0227773	17.0039	0.659223	0.8603	0.07325		16.9376	0.760835		41	1	0.92985	0.0125873
60	T42	0.95049	0.06727	1043	33.6	53.65	5.26		16.8	2.63		1	42	0.958773	0.0308866	18.6393	1.82745	0.95049	0.06727		19.4408	2.00629		42	1	0.8852	0.0188444
61	S43
62	G44	0.86661	0.05435	998.8	49.4	54.85	2.16		24.7	1.08		1	44	1.0012	0.0495188	18.2315	0.71796	0.86661	0.05435		18.2097	1.15125		44	1	0.97135	0.0183511
63	K45	0.87935	0.03972	1035	18.82	56.15	1.358		9.41	0.679		1	45	0.966184	0.0175687	17.8094	0.430725	0.87935	0.03972		18.4328	0.557745		45	1	0.93865	0.00947523
64	H46	0.8761	0.08315	1023	24.8	52.25	4.66		12.4	2.33		1	46	0.977517	0.0236974	19.1388	1.70692	0.8761	0.08315		19.5789	1.80954		46	1	0.9226	0.0157056
65	V47	0.6571	0.05601	981.9	24.8	70.2	7.24		12.4	3.62		1	47	1.01843	0.0257227	14.245	1.46914	0.6571	0.05601		13.9872	1.48518		47	2	0.8723	0.0170414	0.0589045	0.0148553
66	Q48	0.8431	0.06443	1089	12.38	51.47	2.06		6.19	1.03		1	48	0.918274	0.0104391	19.4288	0.777605	0.8431	0.06443		21.158	0.880309		48	3	0.8647	0.00657761			3.4363	0.564356
67	V49	0.81725	0.03698	1126	5.08	60.66	0.928		2.54	0.464		1	49	0.888099	0.0040067	16.4853	0.252199	0.81725	0.03698		18.5625	0.296067		49	1	0.85215	0.00254558
68	L50	0.69191	0.04954	1072	12.8	61.49	10.32		6.4	5.16		1	50	0.932836	0.0111383	16.2628	2.72942	0.69191	0.04954		17.4337	2.93334		50	2	0.87395	0.010253	0.041865	0.00928857
69	A51	0.82119	0.04956	1079	33.2	58.7	1.976		16.6	0.988		1	51	0.926784	0.0285164	17.0358	0.57347	0.82119	0.04956		18.3816	0.838314		51	1	0.8937	0.0141428
70	N52	0.8238	0.03811	1041	8.22	62.06	1.456		4.11	0.728		1	52	0.960615	0.00758526	16.1134	0.37804	0.8238	0.03811		16.7741	0.415231		52	1	0.88625	0.00484381
71	K53	0.81836	0.04835	1045	27.6	61.99	2.76		13.8	1.38		1	53	0.956938	0.0252741	16.1316	0.718234	0.81836	0.04835		16.8576	0.872676		53	1	0.9043	0.0142144
72	R54	0.80817	0.03347	1113	20.4	61.99	0.66		10.2	0.33		1	54	0.898473	0.016468	16.1316	0.171752	0.80817	0.03347		17.9545	0.380577		54	1	0.85825	0.0056932
73	I55	0.78604	0.03272	1069	14.32	62.69	1.252		7.16	0.626		1	55	0.935454	0.0125311	15.9515	0.318572	0.78604	0.03272		17.0522	0.410067		55	5	0.96955	0.00919674	1.31165	2.50521			0.8674	0.0105077
74	N56	0.65753	0.04366	1087	16.22	58.17	2.94		8.11	1.47		1	56	0.919963	0.0137275	17.191	0.868859	0.65753	0.04366		18.6866	0.984751		56	2	0.85085	0.0105006	0.0407155	0.00755189
75	A57	0.81108	0.05976	1136	23	58.98	4.2		11.5	2.1		1	57	0.880282	0.0178226	16.9549	1.20737	0.81108	0.05976		19.2608	1.42593		57	1	0.81395	0.0107848
76	M58
77	A59
78	E60	0.89238	0.06334	1039	68.2	58.69	1.664		34.1	0.832		1	60	0.962464	0.0631762	17.0387	0.483087	0.89238	0.06334		17.7032	1.26581		60	1	0.9325	0.0169355
79	D61	0.89178	0.05695	1127	35.2	59.3	2.56		17.6	1.28		1	61	0.887311	0.0277137	16.8634	0.727999	0.89178	0.05695		19.0051	1.01267		61	3	0.802	0.0178281			2.6087	0.605878
80	G62	0.87212	0.07	1072	36.2	56.52	2.66		18.1	1.33		1	62	0.932836	0.0315006	17.6929	0.832678	0.87212	0.07		18.9667	1.09864		62	1	0.9044	0.0176681
81	D63	0.86256	0.04066	995.9	19.64	53.17	2.26		9.82	1.13		1	63	1.00412	0.019802	18.8076	0.79942	0.86256	0.04066		18.7305	0.877659		63	1	0.95515	0.0126243
82	P64
83	F65	0.87572	0.05257	1056	30.2	55.73	1.564		15.1	0.782		1	65	0.94697	0.0270819	17.9437	0.503569	0.87572	0.05257		18.9485	0.759231		65	3	0.847	0.0175375			3.0815	0.461813
84	A66	0.95225	0.05801	999.3	23.6	56.49	1.486		11.8	0.743		1	66	1.0007	0.0236331	17.7022	0.465667	0.95225	0.05801		17.6899	0.625361		66	6-5	0.9584	0.0159845	12.824	4.01363			0.94235	0.0137902
85	K67	0.88104	0.06188	1005	16.88	58.66	2.48		8.44	1.24		1	67	0.995025	0.0167125	17.0474	0.720722	0.88104	0.06188		17.1326	0.779393		67	1	0.91975	0.00972792
86	L68	0.83353	0.07016	1035	35.4	62.19	2.42		17.7	1.21		1	68	0.966184	0.0330463	16.0798	0.625712	0.83353	0.07016		16.6425	0.862216		68	1	0.8888	0.0160527
87	I69	0.85034	0.05913	1103	13.02	62.82	1.784		6.51	0.892		1	69	0.906618	0.0107019	15.9185	0.452063	0.85034	0.05913		17.5581	0.539985		69	1	0.8451	0.006683
88	V70	0.85068	0.0716	1055	34	54.13	4.16		17	2.08		1	70	0.947867	0.0305474	18.474	1.41977	0.85068	0.0716		19.4901	1.62422		70	1	0.91615	0.0198052
89	E71	0.83535	0.06276	1108	50.6	58.2	4.2		25.3	2.1		1	71	0.902527	0.0412165	17.1821	1.23995	0.83535	0.06276		19.0378	1.62585		71	1	0.85775	0.0231578
90	T72	0.87922	0.065	1042	21	55.14	1.952		10.5	0.976		1	72	0.959693	0.0193412	18.1357	0.642017	0.87922	0.065		18.8974	0.769793		72	1	0.92855	0.0110311
91	D73	0.77193	0.04983	969.5	20.4	64.55	1.44		10.2	0.72		1	73	1.03146	0.0217037	15.4919	0.345597	0.77193	0.04983		15.0194	0.460587		73	5	0.94945	0.0138276	1.50775	2.78368			0.8936	0.0129755
92	T74	0.62657	0.03796	857.6	64.2	77.66	1.498		32.1	0.749		1	74	1.16604	0.0872902	12.8766	0.24838	0.62657	0.03796		11.043	0.853683		74	5	0.8099	0.0239914	1.37435	0.174634			0.868	0.0204759
93	F75	0.7135	0.02434	854.2	18.04	74.55	1.472		9.02	0.736		1	75	1.17069	0.0247239	13.4138	0.264858	0.7135	0.02434		11.4581	0.331273		75	5	0.83605	0.00951381	1.915	0.22432			0.8664	0.00997422
94	G76	0.6257	0.03215	899.6	12.38	85.15	5.06		6.19	2.53		1	76	1.11161	0.0152975	11.744	0.697881	0.6257	0.03215		10.5649	0.644429		76	5	0.7798	0.0192687	1.508	0.139631			0.80195	0.0207572
95	S77	0.73166	0.0377	870.5	9.3	73.74	1.498		4.65	0.749		1	77	1.14877	0.0122728	13.5612	0.27549	0.73166	0.0377		11.805	0.270955		77	5	0.8603	0.0114865	1.96095	0.906511			0.8658	0.0100409
96	R78	0.75298	0.03922	969.2	19.36	64.65	1.722		9.68	0.861		1	78	1.03178	0.02061	15.4679	0.411999	0.75298	0.03922		14.9915	0.499123		78	1	0.9042	0.0104299
97	V79	0.82122	0.06452	1088	20.8	54.83	0.86		10.4	0.43		1	79	0.919118	0.0175714	18.2382	0.286063	0.82122	0.06452		19.8432	0.490691		79	3	0.8442	0.0115974			3.01225	0.284188
98	R80	0.80096	0.06231	1077	41.2	66.19	5.1		20.6	2.55		1	80	0.928505	0.0355194	15.108	1.16409	0.80096	0.06231		16.2713	1.39974		80	1	0.8606	0.0216385
99	V81	0.87347	0.08019	1178	18.34	59.82	3.84		9.17	1.92		1	81	0.848896	0.0132163	16.7168	1.0731	0.87347	0.08019		19.6924	1.30075		81	1	0.81835	0.00862786
100	R82	0.85729	0.05259	1033	29.4	60.79	2.48		14.7	1.24		1	82	0.968054	0.0275516	16.4501	0.6711	0.85729	0.05259		16.9929	0.845276		82	1	0.8974	0.0149201
101	G83	0.9257	0.06999	1037	11.68	59.08	1.764		5.84	0.882		1	83	0.96432	0.0108614	16.9262	0.505379	0.9257	0.06999		17.5525	0.560127		83	1	0.9117	0.006683
102	A84	0.89446	0.0748	997.1	18.38	52.6	3.4		9.19	1.7		1	84	1.00291	0.0184871	19.0114	1.22887	0.89446	0.0748		18.9563	1.27416		84	1	0.929	0.0114242
103	E85	0.8316	0.06186	1103	42	57.38	2.46		21	1.23		1	85	0.906618	0.0345222	17.4277	0.747161	0.8316	0.06186		19.2227	1.10224		85	1	0.88435	0.0180674
104	T86	0.92807	0.0721	1120	40.2	71.33	3.08		20.1	1.54		1	86	0.892857	0.0320472	14.0193	0.60535	0.92807	0.0721		15.7017	0.881642		86	1	0.80175	0.0163355
105	G87	0.86021	0.05277	1028	29.6	58.61	1.594		14.8	0.797		1	87	0.972763	0.0280095	17.0619	0.464029	0.86021	0.05277		17.5397	0.6947		87	1	0.919	0.0122745
106	L88	0.80008	0.05244	1049	19.96	57.16	1.86		9.98	0.93		1	88	0.953289	0.0181388	17.4948	0.569283	0.80008	0.05244		18.352	0.69178		88	1	0.89915	0.0103276
107	Y89	0.87174	0.06803	1033	24.6	58.95	0.902		12.3	0.451		1	89	0.968054	0.0230534	16.9635	0.259561	0.87174	0.06803		17.5233	0.496017		89	1	0.91975	0.008169
108	I90	0.61291	0.0623	1085	21	66.59	4.32		10.5	2.16		1	90	0.921659	0.0178386	15.0173	0.974239	0.61291	0.0623		16.2937	1.10309		90	2	0.80485	0.0129758	0.0406335	0.00789278
109	C91	0.89479	0.0577	1060	13.52	61.72	3.3		6.76	1.65		1	91	0.943396	0.0120328	16.2022	0.866288	0.89479	0.0577		17.1743	0.944031		91	1	0.845	0.00753475
110	M92	0.83411	0.02791	1090	13.88	57.1	1.516		6.94	0.758		1	92	0.917431	0.0116825	17.5131	0.464972	0.83411	0.02791		19.0893	0.562099		92	3	0.81215	0.00746073			3.40345	0.372585
111	N93	0.78915	0.04761	968.5	25.4	72.62	3.84		12.7	1.92		1	93	1.03252	0.0270791	13.7703	0.728146	0.78915	0.04761		13.3365	0.787183		93	5	0.9232	0.0321811	2.5526	3.20374			0.83075	0.0209708
112	K94	0.78869	0.04792	961.5	23.6	59.64	1.556		11.8	0.778		1	94	1.04004	0.0255278	16.7673	0.437456	0.78869	0.04792		16.1217	0.577495		94	1	0.9415	0.011738
113	K95	0.85713	0.05146	1047	13.1	65.44	4.86		6.55	2.43		1	95	0.95511	0.0119503	15.2812	1.13488	0.85713	0.05146		15.9994	1.20496		95	1	0.9082	0.00788812
114	G96	0.91472	0.08241	1027	34.6	59.3	2.34		17.3	1.17		1	96	0.97371	0.0328046	16.8634	0.665436	0.91472	0.08241		17.3187	0.8986		96	1	0.90535	0.0166901
115	K97	0.83009	0.03864	991.3	19.26	56.09	1.468		9.63	0.734		1	97	1.00878	0.0195995	17.8285	0.466611	0.83009	0.03864		17.6734	0.576074		97	1	0.95435	0.0112466
116	L98
117	I99	0.80795	0.05953	1040	20.4	55.82	2.22		10.2	1.11		1	99	0.961538	0.0188609	17.9147	0.712481	0.80795	0.05953		18.6313	0.826204		99	3	0.85585	0.0120562			2.976	0.55269
118	A100	0.78101	0.04927	1072	25	63.47	2.32		12.5	1.16		1	100	0.932836	0.0217546	15.7555	0.575905	0.78101	0.04927		16.8899	0.73232		100	1	0.84735	0.0117388
119	K101	0.81449	0.05257	1055	20.4	61.37	2		10.2	1		1	101	0.947867	0.0183284	16.2946	0.531028	0.81449	0.05257		17.1908	0.651429		101	1	0.87515	0.0101833
120	S102	0.73688	0.06538	1158	65.8	66.18	6.14		32.9	3.07		1	102	0.863558	0.0490692	15.1103	1.40189	0.73688	0.06538		17.4977	1.90367		102	1	0.8082	0.0276501
121	N103	0.74236	0.04019	1047	48.4	60.04	0.97		24.2	0.485		1	103	0.95511	0.0441522	16.6556	0.269086	0.74236	0.04019		17.4384	0.853942		103	1/4	0.8895	0.0200091	0.0119445	0.007382	0.55655	0.35715
122	G104	0.7438	0.05128	1098	20	63.52	1.526		10	0.763		1	104	0.910747	0.0165892	15.7431	0.37821	0.7438	0.05128		17.2859	0.521144		104	1	0.8571	0.00866386
123	K105	0.80104	0.02535	961.9	16.22	61.95	1.236		8.11	0.618		1	105	1.03961	0.0175304	16.1421	0.322059	0.80104	0.02535		15.527	0.405612		105	1	0.9262	0.00855599
124	G106	0.75647	0.03796	869.9	12.14	68.89	2.66		6.07	1.33		1	106	1.14956	0.0160428	14.5159	0.560492	0.75647	0.03796		12.6274	0.518441		106	5	0.8873	0.020424	2.1191	1.67797			0.8958	0.0168645
125	K107	0.79159	0.03876	1031	29	60.66	1.94		14.5	0.97		1	107	0.969932	0.0272823	16.4853	0.527226	0.79159	0.03876		16.9964	0.723895		107	1	0.9039	0.0132594
126	D108	0.83082	0.04143	973.7	12.7	58.35	1.24		6.35	0.62		1	108	1.02701	0.0133953	17.138	0.3642	0.83082	0.04143		16.6872	0.416088		108	1	0.946	0.00717792
127	C109	0.85614	0.04608	1049	11.1	55.02	1.152		5.55	0.576		1	109	0.953289	0.0100872	18.1752	0.38055	0.85614	0.04608		19.0658	0.447279		109	3	0.8564	0.0063287			3.06215	0.294444
128	V110	0.83476	0.04867	1081	6.78	57.12	1.57		3.39	0.785		1	110	0.925069	0.00580201	17.507	0.481197	0.83476	0.04867		18.9251	0.533545		110	1	0.90165	0.00413793
129	F111	0.84207	0.05947	1074	36	59.04	2.74		18	1.37		1	111	0.931099	0.03121	16.9377	0.786064	0.84207	0.05947		18.1911	1.04141		111	1	0.89565	0.016844
130	T112	0.88926	0.06475	1142	15.62	57.86	2.36		7.81	1.18		1	112	0.875657	0.011977	17.2831	0.704945	0.88926	0.06475		19.7373	0.849106		112	3	0.81715	0.00774677			2.319	0.502668
131	E113	0.85926	0.05976	1068	9.78	58.68	2.46		4.89	1.23		1	113	0.93633	0.00857425	17.0416	0.714422	0.85926	0.05976		18.2004	0.780994		113	3	0.8403	0.00551589			2.2317	0.52379
132	I114	0.85332	0.06244	1048	28.6	63.73	2.32		14.3	1.16		1	114	0.954198	0.0260401	15.6912	0.571216	0.85332	0.06244		16.4444	0.748168		114	1	0.8645	0.0136829
133	V115	0.77047	0.03888	1091	19.14	64.46	1.792		9.57	0.896		1	115	0.91659	0.0160802	15.5135	0.431278	0.77047	0.03888		16.9252	0.556381		115	1	0.8393	0.00894832
134	L116	0.81768	0.06808	1032	25.8	63.38	4.84		12.9	2.42		1	116	0.968992	0.0242248	15.7778	1.20487	0.81768	0.06808		16.2827	1.30836		116	1	0.89195	0.0154871
135	E117
136	N118
137	N119
138	Y120
139	T121	0.87205	0.06381	1056	28.8	58.5	2.8		14.4	1.4		1	121	0.94697	0.0258264	17.094	0.818175	0.87205	0.06381		18.0513	0.99441		121	1	0.8909	0.015041
140	A122	0.79021	0.06513	1087	20.4	55.04	2.3		10.2	1.15		1	122	0.919963	0.0172652	18.1686	0.759226	0.79021	0.06513		19.7493	0.904687		122	3	0.8117	0.0111052			4.1212	0.603012
141	L123	0.84373	0.10048	1171	36.2	58.74	4.92		18.1	2.46		1	123	0.853971	0.0263994	17.0242	1.42593	0.84373	0.10048		19.9353	1.77986		123	3	0.7562	0.0164055			3.89025	1.02682
142	Q124	0.8274	0.05995	1107	33.2	55.43	2.02		16.6	1.01		1	124	0.903342	0.0270921	18.0408	0.657448	0.8274	0.05995		19.9711	0.942566		124	3	0.8118	0.0171266			3.7163	0.550157
143	N125	0.87508	0.07024	1031	33.4	57.23	3.48		16.7	1.74		1	125	0.969932	0.0314217	17.4734	1.06251	0.87508	0.07024		18.015	1.24121		125	1	0.89455	0.0170775
144	A126	0.82719	0.06095	1060	22	57.6	1.744		11	0.872		1	126	0.943396	0.0195799	17.3611	0.525656	0.82719	0.06095		18.4028	0.675535		126	1	0.91055	0.0111397
145	K127	0.93957	0.05982	1071	25	60.83	1.436		12.5	0.718		1	127	0.933707	0.0217952	16.4393	0.388078	0.93957	0.05982		17.6064	0.584513		127	1	0.8842	0.0107839
146	Y128
147	E129	0.71308	0.03895	1126	26	65.42	1.364		13	0.682		1	129	0.888099	0.0205067	15.2858	0.318708	0.71308	0.03895		17.2119	0.535478		129	2	0.8223	0.00941116	0.021115	0.00534618
148	G130	0.81805	0.05405	1058	17.7	64.8	2.12		8.85	1.06		1	130	0.94518	0.0158126	15.4321	0.504877	0.81805	0.05405		16.3272	0.599948		130	1	0.86905	0.00912606
149	W131	0.74426	0.02997	1087	19.86	57.17	1.156		9.93	0.578		1	131	0.919963	0.0168082	17.4917	0.353689	0.74426	0.02997		19.0135	0.518156		131	4	0.81015	0.0113853	0.016395	0.00407648	3.18485	0.316835
150	Y132
151	M133	0.7366	0.04068	1033	23.6	59.06	2.56		11.8	1.28		1	133	0.968054	0.0221162	16.9319	0.733927	0.7366	0.04068		17.4907	0.857008		133	4	0.8437	0.0147436	0.022761	0.00703471	2.17495	0.574742
152	A134	0.84088	0.05939	1016	29.8	59.38	2.74		14.9	1.37		1	134	0.984252	0.0288688	16.8407	0.777088	0.84088	0.05939		17.1101	0.935521		134	1	0.91095	0.0160226
153	F135	0.83542	0.05755	1051	41.4	59.19	1.564		20.7	0.782		1	135	0.951475	0.0374796	16.8947	0.446416	0.83542	0.05755		17.7564	0.842231		135	1	0.9144	0.0140036
154	T136	0.85175	0.06171	1019	24.2	64.01	1.706		12.1	0.853		1	136	0.981354	0.023306	15.6226	0.416374	0.85175	0.06171		15.9194	0.568288		136	1	0.88445	0.0108904
155	R137	0.87381	0.06394	976	29	55.69	3.54		14.5	1.77		1	137	1.02459	0.0304438	17.9565	1.14143	0.87381	0.06394		17.5256	1.22973		137	1	0.9824	0.0142128
156	K138	0.75469	0.06289	1050	61.2	57.14	2.52		30.6	1.26		1	138	0.952381	0.0555102	17.5009	0.771827	0.75469	0.06289		18.3759	1.34311		138	1	0.9171	0.022345
157	G139	0.86226	0.05851	982.4	42.4	60.77	2.76		21.2	1.38		1	139	1.01792	0.0439328	16.4555	0.747361	0.86226	0.05851		16.1659	1.01285		139	1	0.92255	0.019383
158	R140	0.85523	0.05027	1020	35	55.41	2.02		17.5	1.01		1	140	0.980392	0.0336409	18.0473	0.657923	0.85523	0.05027		18.4082	0.921596		140	1	0.9419	0.0167622
159	P141
160	R142	0.82904	0.05951	1043	20.8	55.64	1.91		10.4	0.955		1	142	0.958773	0.0191203	17.9727	0.616963	0.82904	0.05951		18.7455	0.744199		142	3	0.86755	0.0120587			2.5737	0.482524
161	K143	0.7765	0.05172	966.3	35.8	54.27	3.42		17.9	1.71		1	143	1.03488	0.0383406	18.4264	1.1612	0.7765	0.05172		17.8054	1.30161		143	1	0.9464	0.0198346
162	G144	0.9244	0.0873	988.1	9.62	55.14	2.28		4.81	1.14		1	144	1.01204	0.00985311	18.1357	0.749896	0.9244	0.0873		17.9198	0.761235		144	1	0.93955	0.00633107
163	S145
164	K146	0.63809	0.07951	927.4	25.4	55.75	3.32		12.7	1.66		1	146	1.07828	0.0295325	17.9372	1.06819	0.63809	0.07951		16.635	1.09039		146	1/2	0.9692	0.0135577	0.267475	0.5128
165	T147
166	R148
167	Q149
168	H150
169	Q151
170	R152
171	E153	0.84123	0.06679	1058	13.02	52.85	2.94		6.51	1.47		1	153	0.94518	0.0116316	18.9215	1.05259	0.84123	0.06679		20.0189	1.14056		153	1	0.91385	0.00770779
172	V154	0.91596	0.09986	979.5	54.8	50.94	2.86		27.4	1.43		1	154	1.02093	0.0571178	19.6309	1.10217	0.91596	0.09986		19.2285	1.52406		154	1	1	0.0153138
173	H155	0.90908	0.06452	1084	34	49.67	2.32		17	1.16		1	155	0.922509	0.0289348	20.1329	0.940372	0.90908	0.06452		21.824	1.22787		155	3	0.8183	0.018421			5.90035	0.720306
174	F156	0.79843	0.06782	1090	26	57.55	3		13	1.5		1	156	0.917431	0.0218837	17.3762	0.905796	0.79843	0.06782		18.9401	1.08577		156	3	0.82665	0.0140721			2.7509	0.677991
175	M157	0.88668	0.07201	1094	20.4	56.76	1.958		10.2	0.979		1	157	0.914077	0.0170449	17.618	0.607754	0.88668	0.07201		19.2741	0.755807		157	3	0.8306	0.0105727			2.78435	0.457654
176	K158	0.75426	0.03951	1050	19.08	67	1.86		9.54	0.93		1	158	0.952381	0.0173061	14.9254	0.414346	0.75426	0.03951		15.6716	0.519979		158	1	0.8574	0.00933622
177	R159	0.78685	0.06422	1038	12.6	61.83	2.56		6.3	1.28		1	159	0.963391	0.0116943	16.1734	0.66964	0.78685	0.06422		16.788	0.724343		159	1	0.8876	0.00746006
178	L160	0.79904	0.04434	966.3	27	65.14	3.64		13.5	1.82		1	160	1.03488	0.0289161	15.3516	0.857839	0.79904	0.04434		14.8342	0.926784		160	1	0.9271	0.0165155
179	P161
180	R162	0.57644	0.02891	824.1	12.42	81.01	1.058		6.21	0.529		1	162	1.21344	0.0182878	12.3442	0.161216	0.57644	0.02891		10.1728	0.202871		162	5	0.74355	0.00717792	1.40675	0.0821629			0.8639	0.00781425
181	G163	0.34856	0.02546	784.1	27.6	125.4	2.66		13.8	1.33		1	163	1.27535	0.0448917	7.97448	0.169156	0.34856	0.02546		6.25279	0.256971		163	5	0.4977	0.0124845	1.24685	0.0343905			0.7692	0.0130832
182	H164	0.26651	0.04231	753.1	54	143.4	5.2		27	2.6		1	164	1.32784	0.0952113	6.9735	0.252875	0.26651	0.04231		5.25174	0.421985		164	5	0.40025	0.022452	1.2159	0.0465401			0.765	0.027439
183	H165
184	T166	-0.22484	0.04602	719.5	21	238.3	11.2		10.5	5.6		1	166	1.38985	0.0405656	4.19639	0.197229	-0.22484	0.04602		3.0193	0.167042		166	5	0.18385	0.0107848	0.88399	0.0202419			0.8061	0.016477
185	T167	-0.38564	0.01216	776.4	17.9	303.3	10.04		8.95	5.02		1	167	1.288	0.0296949	3.29707	0.109141	-0.38564	0.01216		2.55984	0.103264		167	5	0.13285	0.00639941	0.81819	0.00512533			0.7579	0.0108952
186	E168	-1.38881	0.01914	868.9	3.88	469.4	30.4		1.94	15.2		1	168	1.15088	0.00513916	2.13038	0.137971	-1.38881	0.01914		1.85109	0.120168		168	5	0.0606	0.0065416	0.502665	0.00418953			0.8217	0.00477415
	Internal motion:			models: 2,4,5
	Exchange			models: 3,4
	Fast motion			models: 5
